# Supplementary material for: Quaternization-spiro design of chlorine-resistant and high-permeance lithium separation membranes
Source: Nat Commun. 2023 Sep 7;14:5483. doi: 10.1038/s41467-023-41169-x (PMC10482931; doi:10.1038/s41467-023-41169-x)
Supplement: Supplementary file 4 — Source Data [file 41467_2023_41169_MOESM4_ESM.xlsx]

## Sheet: Sheet1
	E(RM062X) = -940.084463065 a.u.
	Zero-point correction= 0.276947 (Hartree/Particle)
	Thermal correction to Energy=0.288345
	Thermal correction to Enthalpy=0.289289
	Thermal correction to Gibbs Free Energy=0.239626
	Sum of electronic and zero-point Energies=-939.752804
	Sum of electronic and thermal Energies=-939.741405
	Sum of electronic and thermal Enthalpies=-939.740461
	Sum of electronic and thermal Free Energies=-939.790124
	C -5.36319638 -0.40816398 -0.01243838
	C -3.84809038 -0.40816398 -0.01243838
	C -3.84582238 1.80745102 1.14822262
	C -5.36094738 1.80811202 1.14773362
	H -3.40009222 -0.80978611 0.93341485
	H -3.23575126 -1.03209026 -0.71414901
	H -5.73588438 0.02486502 -0.97782338
	H -5.73879338 -1.46238398 0.05106362
	H -3.59674467 1.50740499 2.19920962
	H -3.73947728 2.89673729 0.90576207
	H -5.73626738 2.35754002 2.04984762
	H -5.73280238 2.35471302 0.24141062
	C -1.79122401 1.01912553 0.16270638
	C -3.70015695 1.59878848 -1.34595356
	C -1.23084609 2.41650388 -0.00716568
	H -1.32107620 0.33493492 -0.59175245
	H -1.52755408 0.63020082 1.18047251
	C -3.14043795 2.99649614 -1.51545986
	H -3.32541443 0.94369875 -2.17587668
	H -4.81816278 1.63041045 -1.42014600
	H -0.11274685 2.38421064 0.06561252
	H -1.60394755 3.07122855 0.82380338
	H -3.40367733 3.38526054 -2.53335630
	H -3.61170620 3.68034486 -0.76131973
	N -3.29615938 1.00291402 -0.01243838
	N -5.91374738 0.39749102 1.14643762
	N -1.63575249 3.01388320 -1.33922000
	H -6.55906364 0.04370176 1.82349011
	H -0.99255708 3.37345093 -2.01524567
	Cl -2.43082781 -0.18403575 -1.66829728

## Sheet: Sheet2
	E(RM062X) = -1786.01358170 a.u.
	Zero-point correction=0.568644 (Hartree/Particle)
	Thermal correction to Energy=0.599492
	Thermal correction to Enthalpy=0.600436
	Thermal correction to Gibbs Free Energy=0.502098
	Sum of electronic and zero-point Energies=-1785.384206
	Sum of electronic and thermal Energies=-1785.353358
	Sum of electronic and thermal Enthalpies=-1785.352414
	Sum of electronic and thermal Free Energies=-1785.450752
	C 2.52002954 -0.66209935 -1.31620641
	O 2.55598300 -0.12412541 -2.43626528
	C 4.69232470 -0.02778979 -0.26223431
	C 2.66104553 1.38415980 0.10707889
	C 5.38661392 0.66684351 0.89145249
	H 4.95497889 0.49065126 -1.22171102
	H 5.05849339 -1.08449516 -0.33921745
	C 3.35478443 2.07849679 1.26130024
	H 2.82218594 1.97327211 -0.83383946
	H 1.55710597 1.34975360 0.29832519
	H 6.51605076 0.68075074 1.01906703
	H 5.12001725 0.14912173 2.03837442
	H 2.97910881 3.14590773 1.01663608
	H 2.96220449 1.65197545 2.03562821
	C 5.40357150 2.72341021 2.34064173
	C 5.28890826 2.83191006 -0.15558924
	C 5.00637629 4.18316411 2.42371218
	H 6.52226172 2.64070297 2.34809793
	H 5.01953495 2.17811676 3.24164292
	C 4.89097834 4.29150270 -0.07285136
	H 6.40184116 2.75475393 -0.27295262
	H 4.82133354 2.36595657 -1.06151568
	H 5.47535775 4.64909765 3.32894572
	H 3.89364536 4.26042207 2.54304258
	H 5.27538828 4.83690906 -0.97357706
	H 3.77219702 4.37352150 -0.08130335
	C 6.30693275 6.20967316 1.19832031
	O 7.54609265 6.11103579 1.19717736
	C 1.81327755 -2.00426787 -1.05033933
	C 0.47256705 -2.02224621 -0.66479615
	C 2.51342280 -3.20193151 -1.19506863
	C -0.16758530 -3.23762926 -0.42340278
	H -0.07892096 -1.07782422 -0.55003611
	C 1.87294686 -4.41781528 -0.95459591
	H 3.57006707 -3.18795277 -1.49910235
	C 0.53269220 -4.43584537 -0.56868221
	H 0.02772779 -5.39401159 -0.37835413
	C 5.64519442 7.60015609 1.21443245
	C 5.34906259 8.21766587 2.42994018
	C 5.34198435 8.24227557 0.01389325
	C 4.74924008 9.47671853 2.44480907
	H 5.58753116 7.71083439 3.37624689
	C 4.74287746 9.50214249 0.02859513
	H 5.57547655 7.75580282 -0.94420626
	C 4.44635512 10.11935936 1.24377202
	H 3.97347082 11.11209971 1.25574567
	C -1.64723541 -3.25754546 0.00302295
	C 2.64615566 -5.73993472 -1.11505881
	C 4.42152161 10.15804192 3.78644950
	C 4.40879528 10.21100660 -1.29711252
	H 1.99180919 -6.49053189 -1.50663841
	H 3.46535120 -5.59463207 -1.78789297
	H 3.01853607 -6.05325564 -0.16213551
	H -2.15240349 -2.41572342 -0.42246601
	H -2.10579104 -4.16055988 -0.34221853
	H -1.71158027 -3.21019096 1.07003621
	H 3.55949060 10.78093721 3.66895905
	H 4.22371076 9.41125239 4.52677124
	H 5.25366296 10.75532319 4.09579696
	H 4.19945760 9.47976107 -2.04967994
	H 3.55224901 10.83756871 -1.16055333
	H 5.24255719 10.80821247 -1.60221286
	N 3.18768181 -0.02393296 -0.08389797
	N 4.85949254 2.07399424 1.08445467
	N 5.43352753 4.94138796 1.18362413
	Cl 3.96756302 0.71849164 3.12769353

## Sheet: Sheet3
	E(RM062X) = -1113.83009788 a.u.
	Zero-point correction=0.442309 (Hartree/Particle)
	Thermal correction to Energy=0.466776
	Thermal correction to Enthalpy=0.467720
	Thermal correction to Gibbs Free Energy=0.385873
	Sum of electronic and zero-point Energies=-1113.366719
	Sum of electronic and thermal Energies=-1113.342252
	Sum of electronic and thermal Enthalpies=-1113.341308
	Sum of electronic and thermal Free Energies=-1113.423155
	C -1.11731381 -2.63644078 -1.17395973
	C 0.12140284 -1.91484170 -0.68363126
	C -1.30731653 -0.39636806 0.69806613
	C -2.54630312 -1.11728769 0.20736097
	H 0.53219540 -2.44771017 0.21395692
	H 0.90996218 -1.93938283 -1.48000056
	H -1.45554765 -2.18080432 -2.14162287
	H -0.87079400 -3.71115432 -1.37571259
	H -0.96807183 -0.85337116 1.66471398
	H -1.55375447 0.67805382 0.90135770
	H -3.33469414 -1.09317545 1.00385586
	H -2.95709743 -0.58335089 -0.68965057
	N -2.23970017 -2.55489770 -0.15967202
	N -0.18588877 -0.47689914 -0.31803311
	C -2.94111151 -3.72075008 0.39684425
	C 0.51334904 0.68922445 -0.87671215
	O -2.51944100 -4.26375976 1.43249976
	O 0.03162517 1.29578728 -1.84896291
	C -4.19831341 -4.26940718 -0.30316917
	C -4.67152113 -3.65992013 -1.46552514
	C -4.86386345 -5.37570436 0.22474921
	C -5.81041927 -4.15627146 -2.09937695
	H -4.14703326 -2.78728166 -1.88104453
	C -6.00255351 -5.87293517 -0.40972408
	H -4.49093567 -5.85630612 1.14076005
	C -6.47597971 -5.26335515 -1.57154026
	H -7.37390604 -5.65456859 -2.07151695
	C 1.84267150 1.15943234 -0.25751400
	C 2.37808972 0.48484800 0.84009009
	C 2.51147082 2.25961862 -0.79402657
	C 3.58169830 0.91083687 1.40141140
	H 1.85018762 -0.38201062 1.26331258
	C 3.71595637 2.68526133 -0.23326572
	H 2.08970985 2.79130307 -1.65921923
	C 4.25106592 2.01117839 0.86437128
	H 5.20008362 2.34683580 1.30708545
	C -6.33334472 -3.48304481 -3.38191928
	C -6.73675156 -7.09474666 0.17313947
	C 4.17234236 0.16682853 2.61351337
	C 4.45434364 3.89964460 -0.82627289
	H -5.51360542 -3.05339667 -3.91888294
	H -6.81828935 -4.21312395 -3.99568890
	H -7.03147070 -2.71485242 -3.12230308
	H -6.61214538 -7.11227467 1.23571468
	H -7.77845732 -7.03088491 -0.06280711
	H -6.32977661 -7.99000135 -0.24851254
	H 4.73039508 0.85288489 3.21584536
	H 3.37885687 -0.25434952 3.19479628
	H 4.81815767 -0.61499062 2.27207322
	H 3.74322868 4.57663353 -1.25159806
	H 5.00172079 4.39678265 -0.05288295
	H 5.13111677 3.56927742 -1.58636213

## Sheet: Sheet4
	E(RM062X) = -613.443873248 a.u.										E(RM062X) = -535.943652477 a.u.									E(RM062X) = -1149.39613803 a.u.
	Zero-point correction=0.259817 (Hartree/Particle)										Zero-point correction=0.013454 (Hartree/Particle)									Zero-point correction=0.275257 (Hartree/Particle)
	Thermal correction to Energy=0.273932										Thermal correction to Energy=0.016385									Thermal correction to Energy=0.292483
	Thermal correction to Enthalpy=0.274877										Thermal correction to Enthalpy=0.017329									Thermal correction to Enthalpy=0.293427
	Thermal correction to Gibbs Free Energy=0.216809										Thermal correction to Gibbs Free Energy=-0.009489									Thermal correction to Gibbs Free Energy=0.228701
	Sum of electronic and zero-point Energies= -613.164758										Sum of electronic and zero-point Energies=-535.922033									Sum of electronic and zero-point Energies=-1149.096242
	Sum of electronic and thermal Energies=-613.150643										Sum of electronic and thermal Energies=-535.919102									Sum of electronic and thermal Energies=-1149.079017
	Sum of electronic and thermal Enthalpies=-613.149699										Sum of electronic and thermal Enthalpies=-535.918158									Sum of electronic and thermal Enthalpies=-1149.078073
	Sum of electronic and thermal Free Energies=-613.207766										Sum of electronic and thermal Free Energies=-535.944976									Sum of electronic and thermal Free Energies=-1149.142798
	C -3.73755041 1.03705689 0.05193233										Cl -2.38292500 0.53306423 0.00000000									C -3.73755041 1.03705689 0.05193233
	O -4.35908941 -0.03947911 0.05193233										O -4.03292500 0.53306423 0.00000000									O -4.35908941 -0.03947911 0.05193233
	N -2.37137341 1.08349389 0.05193233										H -4.35337958 1.43744880 0.03158181									N -2.37137341 1.08349389 0.05193233
	H -1.88990541 1.94415289 0.05180633																			H -1.88990541 1.94415289 0.05180633
	C -4.43444946 2.41034918 0.05195859																			C -4.43444946 2.41034918 0.05195859
	C -3.67262052 3.57914689 0.05195705																			C -3.67262052 3.57914689 0.05195705
	C -5.82723996 2.48573317 0.05187271																			C -5.82723996 2.48573317 0.05187271
	C -4.30352435 4.82300449 0.05255153																			C -4.30352435 4.82300449 0.05255153
	H -2.57459109 3.51937691 0.05280200																			H -2.57459109 3.51937691 0.05280200
	C -6.45849099 3.72989228 0.05147141																			C -6.45849099 3.72989228 0.05147141
	H -6.42783355 1.56463799 0.05169401																			H -6.42783355 1.56463799 0.05169401
	C -5.69691012 4.89845180 0.05194891																			C -5.69691012 4.89845180 0.05194891
	H -3.70310941 5.74430683 0.05318436																			H -3.70310941 5.74430683 0.05318436
	H -7.55666118 3.78902109 0.05098835																			H -7.55666118 3.78902109 0.05098835
	H -6.19413207 5.87930169 0.05235857																			H -6.19413207 5.87930169 0.05235857
	C -1.58019039 -0.15542880 0.05193382																			C -1.58019039 -0.15542880 0.05193382
	H -2.12454268 -0.92624489 0.55633758																			H -2.12454268 -0.92624489 0.55633758
	H -1.38822535 -0.45603030 -0.95687150																			H -1.38822535 -0.45603030 -0.95687150
	C -0.24415783 0.08869245 0.77789649																			C -0.24415783 0.08869245 0.77789649
	H 0.49977459 0.38174569 0.06685194																			H 0.49977459 0.38174569 0.06685194
	H -0.36923533 0.86490766 1.50366888																			H -0.36923533 0.86490766 1.50366888
	N 0.18094345 -1.14727770 1.45062727																			N 0.18094345 -1.14727770 1.45062727
	C -0.83873739 -2.18772737 1.25411907																			C -0.83873739 -2.18772737 1.25411907
	C 1.45878127 -1.59995211 0.88219402																			C 1.45878127 -1.59995211 0.88219402
	H -0.45684999 -3.12927240 1.58961121																			H -0.45684999 -3.12927240 1.58961121
	H -1.71543589 -1.93829344 1.81454966																			H -1.71543589 -1.93829344 1.81454966
	H -1.08614294 -2.25295039 0.21515976																			H -1.08614294 -2.25295039 0.21515976
	H 2.20069085 -1.63125774 1.65257713																			H 2.20069085 -1.63125774 1.65257713
	H 1.33695627 -2.57745786 0.46441276																			H 1.33695627 -2.57745786 0.46441276
	H 1.76882356 -0.92063844 0.11583463																			H 1.76882356 -0.92063844 0.11583463
																				Cl -4.37170122 0.23402501 2.00422038
																				O -3.94296782 1.55189550 2.89971189
																				H -4.54260637 1.64188873 3.64397988

## Sheet: Sheet5
	E(RM062X) = -824.806236418 a.u.										E(RM062X) = -1360.75825953 a.u.
	Zero-point correction=0.371905 (Hartree/Particle)										Zero-point correction=0.387074 (Hartree/Particle)
	Thermal correction to Energy=0.390159										Thermal correction to Energy=0.408863
	Thermal correction to Enthalpy=0.391103										Thermal correction to Enthalpy=0.409808
	Thermal correction to Gibbs Free Energy=0.323226										Thermal correction to Gibbs Free Energy=0.332794
	Sum of electronic and zero-point Energies=-824.408200										Sum of electronic and zero-point Energies=-1360.340536
	Sum of electronic and thermal Energies=-824.389945										Sum of electronic and thermal Energies=-1360.318747
	Sum of electronic and thermal Enthalpies=-824.389001										Sum of electronic and thermal Enthalpies=-1360.317803
	Sum of electronic and thermal Free Energies=-824.456878										Sum of electronic and thermal Free Energies=-1360.394816
	C -2.53654982 1.49122805 0.00000000										C -2.53654982 1.49122805 0.00000000
	O -3.15808882 0.41469205 0.00000000										O -3.15808882 0.41469205 0.00000000
	N -1.17037282 1.53766505 0.00000000										N -1.17037282 1.53766505 0.00000000
	H -0.68890482 2.39832405 -0.00012600										H -0.68890482 2.39832405 -0.00012600
	C -3.23344887 2.86452034 0.00002626										C -3.23344887 2.86452034 0.00002626
	C -2.47161993 4.03331805 0.00002472										C -2.47161993 4.03331805 0.00002472
	C -4.62623937 2.93990433 -0.00005962										C -4.62623937 2.93990433 -0.00005962
	C -3.10252376 5.27717565 0.00061920										C -3.10252376 5.27717565 0.00061920
	H -1.37359050 3.97354807 0.00086967										H -1.37359050 3.97354807 0.00086967
	C -5.25749039 4.18406344 -0.00046092										C -5.25749039 4.18406344 -0.00046092
	H -5.22683295 2.01880915 -0.00023832										H -5.22683295 2.01880915 -0.00023832
	C -4.49590952 5.35262296 0.00001658										C -4.49590952 5.35262296 0.00001658
	H -2.50210882 6.19847799 0.00125203										H -2.50210882 6.19847799 0.00125203
	H -6.35566059 4.24319225 -0.00094398										H -6.35566059 4.24319225 -0.00094398
	H -4.99313147 6.33347285 0.00042624										H -4.99313147 6.33347285 0.00042624
	C -0.37918980 0.29874236 0.00000149										C -0.37918980 0.29874236 0.00000149
	H -0.92354208 -0.47207373 0.50440525										H -0.92354208 -0.47207373 0.50440525
	H -0.18722476 -0.00185914 -1.00880383										H -0.18722476 -0.00185914 -1.00880383
	C 0.95684277 0.54286361 0.72596415										C 0.95684277 0.54286361 0.72596415
	H 1.70077519 0.83591685 0.01491961										H 1.70077519 0.83591685 0.01491961
	H 0.83176526 1.31907882 1.45173655										H 0.83176526 1.31907882 1.45173655
	C 1.40218696 -0.75196226 1.43072974										C 1.40218696 -0.75196226 1.43072974
	H 0.66900628 -1.03261366 2.15776542										H 0.66900628 -1.03261366 2.15776542
	H 1.50532944 -1.53412201 0.70789660										H 1.50532944 -1.53412201 0.70789660
	C 2.71198520 -1.10058317 3.52714670										C 2.71198520 -1.10058317 3.52714670
	C 3.86542921 -1.13952416 1.30810649										C 3.86542921 -1.13952416 1.30810649
	C 4.05129195 -0.96527240 4.22248447										C 4.05129195 -0.96527240 4.22248447
	H 2.42986317 -2.18477795 3.46976443										H 2.42986317 -2.18477795 3.46976443
	H 1.92269437 -0.57854291 4.12808439										H 1.92269437 -0.57854291 4.12808439
	C 5.20486508 -1.00348040 2.00309433										C 5.20486508 -1.00348040 2.00309433
	H 3.64109954 -2.22566509 1.13981820										H 3.64109954 -2.22566509 1.13981820
	H 3.91188560 -0.64528572 0.30311313										H 3.91188560 -0.64528572 0.30311313
	H 4.00484708 -1.46092637 5.22680287										H 4.00484708 -1.46092637 5.22680287
	H 4.27485915 0.12075625 4.39259660										H 4.27485915 0.12075625 4.39259660
	H 5.99407370 -1.52589303 1.40244410										H 5.99407370 -1.52589303 1.40244410
	H 5.48680348 0.08087345 2.05928714										H 5.48680348 0.08087345 2.05928714
	N 5.16311451 -1.58549374 3.40129263										N 5.16311451 -1.58549374 3.40129263
	N 2.75431509 -0.51713469 2.12944680										N 2.75431509 -0.51713469 2.12944680
	C 6.08314578 -2.61912569 3.89732432										C 6.08314578 -2.61912569 3.89732432
	H 6.98775681 -2.15871756 4.23585534										H 6.98775681 -2.15871756 4.23585534
	H 5.62498985 -3.14465314 4.70899793										H 5.62498985 -3.14465314 4.70899793
	H 6.30637333 -3.30637793 3.10817679										H 6.30637333 -3.30637793 3.10817679
											Cl -3.08698903 1.01193826 2.14017175
											O -1.56875771 1.63153271 2.32341030
											H -1.43894870 1.89535844 3.23727332
